# Supplementary material for: The Effects of Ferulic Acid on the Growth Performance, Immune Function, Antioxidant Capacity, and Intestinal Microbiota of Broiler Chickens
Source: Genes (Basel). 2025 May 13;16(5):572. doi: 10.3390/genes16050572 (PMC12110936; doi:10.3390/genes16050572)
Supplement: Supplementary file 1 [file genes-16-00572-s001.zip]

Archive with 1 entries (1 files):
- genes-3567660-supplementary.pdf
